# Supplementary material for: Upregulation of Two Cuticular Proteins Is Associated with Resistance to Beauveria bassiana in Crowded Mythimna separata
Source: Insects. 2026 Apr 15;17(4):418. doi: 10.3390/insects17040418 (PMC13117006; doi:10.3390/insects17040418)
Supplement: Supplementary file 1 [file insects-17-00418-s001.zip]

Archive with 4 entries (4 files):
- Figure captions.pdf
- Figure S1.pdf
- Figure S2.pdf
- Table S1.pdf
